# Supplementary material for: Evaluating footwear “in the wild”: Examining wrap and lace trail shoe closures during trail running
Source: Front Sports Act Living. 2023 Jan 6;4:1076609. doi: 10.3389/fspor.2022.1076609 (PMC9853429; doi:10.3389/fspor.2022.1076609)
Supplement: Supplementary file 2 [file Datasheet2.xlsx]

## Sheet: Subjective
Subject	Config	Uphill	Level	Downhill	Confidence	OverallFit	Forefoot	Midfoot	Heel	GoodComments	BadComments
S02	Lace	7	7	7	7	6	6	8	4	Tread great for technical terrain	Midfoot a little tight
S02	Wrap	7	7	7	7	7	7	6	5	Tread great for technical terrain	Last Narrow
S04	Lace	7	8	5	6	6	6	8	9		toes hit front; not secure
S04	Wrap	9	10	9	10	10	6	5	5	Good tension	narrow forefoot
S05	Lace	8	8	7	7	7	9	7	5	Confident, lateral stability	tight forefoot, stiff, hotspot top of foot
S05	Wrap	7	7	8	8	7	9	6	5	No hotspots. Grippy Tred	narrow forefoot, not enough cushion
S06	Lace	7	7	6	7	3.5	9	4	4		Worse fit in midfoot and heel
S06	Wrap	8	8	8	9	5	9	5	5	Midfoot and heel	Narrow forefoot
S07	Lace	7	7	6	7	5	3	7	2		Narrow forefoot
S07	Wrap	8	9	10	10	10	5	6	6	No movement forefoot	narrower than preference
S08	Lace	7	9	8	8	9	7	5	3	fit, performance in mud
S08	Wrap	9	10	10	10	9	6	5	5	fit around heel; secure midfoot
S09	Lace	6	6	5	7	8	6	4	4		Slide forward
S09	Wrap	7	7	9	9	9	7	5	4		Narrow forefoot
S10	Lace	8	8	8	8	7	3	4	4	Stabe, secure	wide
S10	Wrap	9	9	9	8	9	5	6	4	Secure Heel	Upper tight
S11	Lace	9.5	9.5	10	6	5	5	5	3.5	Feel on the Forefoot	tight forefoot, loose heel
S11	Wrap	9.5	9.5	5	7	8	4.5	4.5	5	Good fit	Forefoot loose downhill
S12	Lace	6	4	4	6	5	8	6	6		tight forefoot
S12	Wrap	7	5	6	7	6	8	6	7	even tightness	tight forefoot
S13	Lace	7	8	6	7	6	8	6	6		slid forward downhill
S13	Wrap	8	8	9	8	6	8	7	6	consistent pressue	slid forward
S14	Lace	6	6	5	7	6	3	5	4	Traction	too loose
S14	Wrap	10	9	10	10	10	6	5	5		more cushion
S15	Lace	7	8	7	7	6	3	5	6		less confident; foot sliding
S15	Wrap	7	10	10	10	8	6	5	4	no laces	narrow forefoot
S16	Lace	7	7	6	6	7	3	5	3	comfortable midfoot	heel slip downhill, hit toes downhill
S16	Wrap	8	7	6	7	7	3	5	5	snug heel, light, nimble	hit toes on downhill
S17	Lace	7	7	7	7	8	5	6	4	traction
S17	Wrap	9	8	9	9	9	5	5	5	fit across foot, confident on technical terrain
S18	Lace	9	8	7	7	8	7	5	5	Midfoot and heel felt good	Sliding downhill
S18	Wrap	9	8	8	8	8	7	5	5	Midfoot and heel felt good, good on technical terrain	tight forefoot
S19	Lace	9	10	8	9	9	4	6	6	comfortable, snug, heel cup fit well, overall control, even fit	toes hit front downhill
S19	Wrap	9	9	8	9	9	5	5	3		looseness in heel
S20	Lace	6	6	4	4	5	3	4	4		sloppy forefoot
S20	Wrap	9	9	9	9	9	6	5	5	snug, secure, no sliding
S21	Lace	6	6	5	4	5	8	7	5	good grip	lateral slipping
S21	Wrap	7	8	7	7	7	6	5	6	less lateral movement
S22	Lace	7	7	6	6	7	7.5	6	4	Easier to secure midfoot	toes hit front downhill, laces create hotspot
S22	Wrap	7	8	8	9	8	7.5	5	4.5	No hotspots, more secure	had to overtighten for good fit
S23	Lace	8	10	8	9	8	5	2	4	forefoot and toe fit	heel slip, midfoot movement
S23	Wrap	6	6	4	9	4	9	5	4	midfoot fit	toes tight, pressure on big toe
S24	Lace	9	7	6	4	5	7	4	3		Toes hit front; felt disconnected; less stable
S24	Wrap	10	10	10	9	9	5	5	4	Great foot hold; confident stepping on rocks	gator are a little roomy
S25	Lace	7	8	6	6	6	3	3	3	okay fit	sloppy on technical
S25	Wrap	9	9	9	10	9	5	5	5	Fit, instep hold	Firm Cushion, ride
S26	Lace	9	8	8	10	9	5	5	6	stability
S26	Wrap	9	9	9	9	9	4	5	6	snug fit, forefoot stability
S27	Lace	6	8	5	6	6	8	7	3		too snug in forefoot and midfoot, sloppy feel
S27	Wrap	8	9	9	9	9	5	5	5	no heel slip; confident	hot spot near 1st toe
S28	Lace	8	8	8	8	6	6	5	5		toe box too tight, foot slip
S28	Wrap	9	9	9	10	7	7	5	5	wrap tight comfortable, no foot slip	toe box too tight
S29	Lace	6	5	4	6	6	4	3	6	relatively comfortable	toe box loose
S29	Wrap	8	8	9	9	8	6	6	6	foot snug, not too tight
S30	Lace	9	9	8	10	9	6	5	5	heel secure	feels hot, toes bunched going downhill
S30	Wrap	10	10	9	10	9	6	6	5	Heel secure	toes bunched going downhill
S31	Lace	7	8	5	6	7	4	4	5	no heel slip; comfy	less stable on technical parts
S31	Wrap	8	8	8	9	8	5	5	5	tight fit on technical, consistent uphill downhill
S32	Lace	9	9	6	7	7	2	4	4		loose in forefoot, especially downill, heel not as secure
S32	Wrap	9	9	10	9	9	6	5	5	upper wrapped foot great
